# Supplementary material for: Do Cooking Classes for Nutrition Students Improve Their Eating Competence and Cooking Skills? A 1-Year Follow-Up in a Sample of Brazilian Public University Students
Source: Nutrients. 2026 Jan 14;18(2):259. doi: 10.3390/nu18020259 (PMC12845400; doi:10.3390/nu18020259)
Supplement: Supplementary file 1 [file nutrients-18-00259-s001.zip]

Archive with 1 entries (1 files):
- nutrients-4070762-supplementary.pdf
